# Supplementary material for: Next-Generation Sequencing of Local Romanian Tomato Varieties and Bioinformatics Analysis of the Ve Locus
Source: Int J Mol Sci. 2022 Aug 28;23(17):9750. doi: 10.3390/ijms23179750 (PMC9456471; doi:10.3390/ijms23179750)
Supplement: Supplementary file 1 [file ijms-23-09750-s001.zip]

Archive with 1 entries (1 files):
- ijms-1849039-supplementary.xlsx
