# Supplementary material for: Next-Generation Sequencing of Local Romanian Tomato Varieties and Bioinformatics Analysis of the Ve Locus
Source: Int J Mol Sci. 2022 Aug 28;23(17):9750. doi: 10.3390/ijms23179750 (PMC9456471; doi:10.3390/ijms23179750)
Supplement: Supplementary file 1 [file ijms-23-09750-s001.zip › ijms-1849039-supplementary.xlsx]

## Sheet: Table S1
	Supplementary table S1
	(1)	(2)	(3)	(4)	(5)	(6)	(7)	(8)	(9)	(10)
	Sample name	Lane	Raw reads	Raw data (G)	Clean data (G)	Effective (%)	Error (%)	Q20 (%)	Q30 (%)	GC (%)
	Kristinica	HN2N5DSX2_L4	34220307	10.3	10.2	98.92	0.03	96.26	90.46	36.81
	Florina 44	HN2N5DSX2_L4	40425911	12.1	12	99.01	0.03	96.44	90.72	36.09
	Andrada	HN2N5DSX2_L3	46806951	14	13.9	99.09	0.03	96.68	91.31	35.98
	Buzău 1600	HN2N5DSX2_L4	36133058	10.8	10.7	99.06	0.03	96.55	90.96	36.55
	Buzău 47	HN2N5DSX2_L2	31375086	9.4	9.3	99.17	0.03	96.71	91.44	36.16
	Argeș 11	HN2N5DSX2_L2	27611498	9.4	9.3	99.04	0.03	96.52	91.25	37.05
	Argeș 11	HK53LDSX2_L3	3636256			99.12	0.03	96.26	90.57	37.16
	Argeș 20	HN2N5DSX2_L4	30083426	9	8.9	98.94	0.03	96.47	90.95	37.2
	Ștefănești 24	HN2N5DSX2_L2	27950544	9.6	9.5	99.1	0.03	96.69	91.47	36.24
	Ștefănești 24	HK53LDSX2_L3	4117436			99.18	0.03	96.43	90.78	36.35
	(1) Sample name: Sample name.
	(2) Lane: The flowcell ID and lane number during the sequencing (FlowcellID_LaneNumber).
	(3) Raw reads: The number of sequencing reads pairs; four lines will be considered as one unit according to FASTQ format.
	(4) Raw data (G): The original sequence data volume.
	(5) Clean data (G): The sequence data volume calculated by clean data..
	(6) Effective (%): The ratio of clean data to raw data.
	(7) Error (%): Overall error rate of base.
	(8) Q20 (%): The percentage of bases with higher Phred score than 20.
	(9) Q30 (%): The percentage of bases with higher Phred score than 30.
	(10) GC: The percentage of G and C in the total bases.

## Sheet: Table S2
	Supplementary Table S2
	(1)	(2)	(3)				(4)	(5)	(6)	(7)	(8)	(9)	(10)	(11)	(12)	(13)	(14)
	Sample	Upstream	Exonic				Intronic	Splicing	Downstream	Upstream/Downstream	Intergenic	Others	ts	tv	ts/tv	Het rate(‰)	Total
			Stop gain	Stop loss	Synonymous	Non-synonymous
	Kristinica	8983	106	28	2734	4066	20823	28	6581	746	351247	3600	227510	171392	1.327	0.234	398902
	Florina 44	13764	153	46	4062	5904	33147	41	10115	1167	623805	5328	393430	304043	1.294	0.142	697473
	Andrada	8112	87	27	2292	3405	15334	27	5745	692	201924	3098	139751	100904	1.385	0.156	240655
	Buzău 1600	6660	78	23	1943	3010	13218	22	4738	677	190064	2699	128611	94461	1.362	0.155	223072
	Buzău 47	7478	92	26	2326	3438	17381	23	5748	612	309903	2947	199169	150772	1.321	0.116	349941
	Argeș 11	9661	109	25	3073	4309	23243	30	7058	941	322825	3907	215578	159576	1.351	0.13	375154
	Argeș 20	9500	103	27	3096	4321	23177	37	7085	903	325728	3875	217239	160599	1.353	0.148	377838
	Ștefănești 24	10364	100	27	4085	4958	28684	41	7818	1085	239145	5282	175631	125970	1.394	0.226	301601
	(1) Sample: Sample name;
	(2) Upstream: SNPs located within 1 kb upstream (away from transcription start site) of the gene.
	(3) Exonic: SNPs located in exonic region; Non-synonymous: single nucleotide mutation with changing amino acid sequence; Stop gain/loss: a nonsynonymous SNP that leads to the introduction/removal of stop codon at the variant site; Synonymous: single nucleotide mutation without changing amino acid sequence;
	(4) Intronic: SNPs located in intronic region;
	(5) Splicing: SNPs located in the splicing site (2 bp range of the intron/exon boundary).
	(6) Downstream: SNPs located within 1 kb downstream (away from transcription termination site) of the gene region.
	(7) Upstream/Downstream: SNPs located within the < 2 kb intergenic region, which is in 1 kb downstream or upstream of the genes.
	(8) Intergenic: SNPs located within the > 2 kb intergenic region.
	(9) Others: SNPs located in other region.
	(10) ts: Transitions, a point mutation that changes a purine nucleotide to another purine (A ↔ G) or a pyrimidine nucleotide to another pyrimidine (C ↔ T). Approximately two out of three SNPs are transitions.
	(11) tv: Transversions, the substitution of a (two ring) purine for a (one ring) pyrimidine or vice versa.
	(12) ts/tv: The ratio of transitions to transversions.
	(13) Het rate: Genome-wide heterozygous rate, calculated by the ratio of heterozygous SNPs to the total number of genome bases.
	(14) Total: The total number of SNPs

## Sheet: Table S3
	(1)	(2)	(3)						(4)	(5)	(6)	(7)	(8)	(9)	(10)	(11)	(12)	(13)
	Sample	Upstream	Exonic						Intronic	Splicing	Downstream	Upstream/Downstream	Intergenic	Others	Insertion	Deletion	Het rate(‰)	Total
			Stop gain	Stop loss	Frameshift deletion	Frameshift insertion	Non-frameshift deletion	Non-frameshift insertion
	Kristinica	4824	0	1	130	117	66	74	9122	40	3115	389	56032	2632	51473	25158	0.02	76676
	Florina 44	6341	4	2	163	126	86	112	12236	52	4157	578	82716	3413	70207	39896	0.017	110138
	Andrada	5631	2	0	122	116	81	70	9638	49	3593	464	54512	2920	53679	23650	0.019	77382
	Buzău 1600	4668	1	0	115	113	51	58	8360	43	2941	383	47309	2573	46861	19866	0.016	66768
	Buzău 47	4652	2	0	127	102	47	60	8569	32	2915	357	53685	2516	49842	23312	0.013	73203
	Argeș 11	4880	2	2	131	113	68	88	9330	38	3124	439	53269	2751	49670	24654	0.014	74361
	Argeș 20	4584	1	2	136	114	60	77	9047	36	3028	399	51940	2620	48050	24070	0.015	72155
	Ștefănești 24	4948	3	1	137	129	101	91	10321	38	3310	464	49650	2984	48709	23546	0.025	72305
	(1) Sample: Sample names.
	(2) Upstream: InDels located within 1 kb upstream (away from transcription start site) of the gene.
	(3) Exonic: InDels located in exonic region; Stop gain/loss: InDel that leads to the introduction/removal of stop codon at the variant site; Frameshift deletion/insertion: InDel mutation changing the open reading frame with deletion or insertion; Non-Frameshift deletion/insertion: InDel mutation without changing the open reading frame with deletion or insertion sequences of 3 or multiple of 3 bas…
	(4) Intronic: InDel located in intronic region;
	(5) Splicing: InDel located in the splicing site (2 bp range of the intron/exon boundary).
	(6) Downstream: InDel located within 1 kb downstream (away from transcription termination site) of the gene region.
	(7) Upstream/Downstream: InDel SNPs located within the < 2 kb intergenic region, which is in 1 kb downstream or upstream of the genes.
	(8) Intergenic: InDel located within the > 2 kb intergenic region.
	(9) Others: InDel located in other region.
	(10) Insertion
	(11) Deletion
	(12) Het rate: InDel heterozygous rate, calculated by the ratio of InDels to the total number of genome bases.
	(13) Total: The total number of InDels.

## Sheet: Table S4
	(1)	(2)	(3)	(4)	(5)	(6)	(7)	(8)	(9)	(10)	(11)	(12)	(13)	(14)	(15)
	Sample	Upstream	Exonic	Downstream	Intronic	Upstream/Downstream	Intergenic	Splicing	Others	INS	DEL	INV	ITX	CTX	Total
	Kristinica	67	484	33	137	8	1820	2	18	43	2186	340	1745	3242	7556
	Florina 44	98	817	58	157	11	2603	2	22	63	3118	587	2222	4419	10409
	Andrada	109	784	74	169	10	2661	1	15	77	3130	616	2310	4678	10811
	Buzău 1600	85	574	49	119	6	1937	0	20	50	2306	434	1900	3569	8259
	Buzău 47	55	520	45	96	8	1878	1	11	63	2152	399	1662	3308	7584
	Argeș 11	57	514	41	115	7	1695	0	8	37	2016	384	1644	2755	6836
	Argeș 20	60	446	32	105	8	1623	3	12	45	1928	316	1560	2711	6560
	Ștefănești 24	63	462	52	120	7	1792	2	9	62	2099	346	1603	3425	7535
	(1) Sample: Sample names.
	(2) Upstream: SVs located within 1 kb upstream (away from transcription start site) of the gene.
	(3) Exonic: SVs located in exonic region.
	(4) Intronic: SVs located in intronic region.
	(5) Downstream: SVs located within 1 kb downstream (away from transcription termination site) of the gene region.
	(6) Upstream/Downstream: SVs located within the < 2 kb intergenic region, which is in 1 kb downstream or upstream of the genes.
	(7) Intergenic: SVs located within the > 2 kb intergenic region.
	(8) Splicing: SVs located in the splicing site (2 bp range of the intron/exon boundary).
	(9) Others: SVs located in other region.
	(10) INS: Insersion.
	(11) DEL: Deletion.
	(12) INV: Inversion.
	(13) ITX: Intra-chromosomal translocations.
	(14) CTX: Inter-chromosomal translocations.
	(15) Total: The total number of SVs.

## Sheet: Table S5
	(1)	(2)	(3)	(4)	(5)	(6)	(7)	(8)	(9)	(10)	(11)	(12)	(13)
	Sample	Upstream	Exonic	Intronic	Downstream	Upstream/Downstream	Intergenic	Others	Duplication	Deletion	Duplication length (bp)	Deletion length (bp)	Total
	Kristinica	228	587	219	233	12	7944	66	1490	7799	12393900	87684400	9289
	Florina 44	399	570	417	342	35	12292	94	1452	12697	11162800	93535100	14149
	Andrada	422	507	442	373	27	12817	90	1328	13350	9127200	89348600	14678
	Buzău 1600	372	525	357	322	30	11060	79	1265	11480	9586800	91402300	12745
	Buzău 47	255	526	261	257	17	8663	58	1430	8607	12441800	87774100	10037
	Argeș 11	225	617	186	195	12	7806	67	1681	7427	15468100	86635900	9108
	Argeș 20	188	673	153	173	10	7034	61	1824	6468	18934000	85076600	8292
	Ștefănești 24	216	615	201	210	14	7848	65	1591	7578	14606800	94657600	9169
			577.5
	(1) Sample: Sample names.
	(2) Upstream: CNVs located within 1 kb upstream (away from transcription start site) of the gene.
	(3) Exonic: CNVs located in exonic region.
	(4) Intronic: CNVs located in intronic region.
	(5) Downstream: CNVs located within 1 kb downstream (away from transcription termination site) of the gene region.
	(6) Upstream/Downstream: CNVs located within the < 2 kb intergenic region, which is in 1 kb downstream or upstream of the genes.
	(7) Intergenic: CNVs located within the > 2 kb intergenic region.
	(8) Others: CNVs located in other region.
	(9) Duplication: CNVs with increased copy number.
	(10) Deletion: CNVs with decreased copy number.
	(11) Duplication length (bp): The total length of CNV duplication.
	(12) Deletion length (bp): The total length of CNV deletion.
	(13) Total: The total number of CNVs.

## Sheet: Figure S7
																7
